# Supplementary material for: Semi-supervised integration of single-cell transcriptomics data
Source: Nat Commun. 2024 Jan 29;15:872. doi: 10.1038/s41467-024-45240-z (PMC10825117; doi:10.1038/s41467-024-45240-z)
Supplement: Supplementary file 4 — Source data [file 41467_2024_45240_MOESM4_ESM.xlsx]

## Sheet: Figure 2
Figure 2B				Figure 2C				Figure 2D
Method	Metric	value		Method	CiLISI	iLISI		Method	CiLISI	celltype_ASW
batchStrong	iLISI	1.00338		batchStrong	0.003	1		batchStrong	0.003	0.63
batchStrong	CiLISI	0.00338397		batchMild	0.324	1.32		batchMild	0.324	0.679
batchStrong	norm_cLISI	0.997681		batch0	0.76	1.76		batch0	0.76	0.713
batchStrong	celltype_ASW	0.629847		overcorrected	0.793	2.84		overcorrected	0.793	-0.001
batchMild	iLISI	1.32402
batchMild	CiLISI	0.324023
batchMild	norm_cLISI	1
batchMild	celltype_ASW	0.678528
batch0	iLISI	1.76049
batch0	CiLISI	0.760488
batch0	norm_cLISI	1
batch0	celltype_ASW	0.712706
overcorrected	iLISI	2.84271
overcorrected	CiLISI	0.793405
overcorrected	norm_cLISI	0.0584533
overcorrected	celltype_ASW	-0.00122322

## Sheet: Figure 3
Figure 3A						Figure 3B
Task	Tool	Scaling	CiLISI	celltype_ASW		Task	Tool	Scaling	CiLISI	celltype_ASW
Pancreas	ComBat	-	0.102062	0.197983		Immune cells	ComBat	-	0.145308	0.116542
Pancreas	ComBat	+	0.102015	0.255572		Immune cells	ComBat	+	0.149086	0.135403
Pancreas	Scanorama	-	0.15839	0.272347		Immune cells	Scanorama	-	0.204493	0.193125
Pancreas	Scanorama	+	0.288263	0.235235		Immune cells	Scanorama	+	0.37423	0.15464
Pancreas	scANVI	-	0.246875	0.233172		Immune cells	scANVI	-	0.317602	0.206291
Pancreas	scGen	-	0.374408	0.318321		Immune cells	scGen	-	0.277559	0.287744
Pancreas	scGen	+	0.344571	0.346043		Immune cells	scGen	+	0.331401	0.223114
Pancreas	scVI	-	0.248531	0.168836		Immune cells	scVI	-	0.329098	0.12863
Pancreas	FastMNN	-	0.263152	0.281996		Immune cells	FastMNN	-	0.262868	0.194403
Pancreas	FastMNN	+	0.393129	0.110773		Immune cells	FastMNN	+	0.4464	0.0744814
Pancreas	Harmony	-	0.351264	0.322694		Immune cells	Harmony	-	0.325198	0.143336
Pancreas	Harmony	+	0.341607	0.30239		Immune cells	Harmony	+	0.333599	0.112533
Pancreas	SeuratCCA	-	0.385814	0.440592		Immune cells	SeuratCCA	-	0.347192	0.0704329
Pancreas	SeuratCCA	+	0.353802	0.415062		Immune cells	SeuratCCA	+	0.381997	0.0398451
Pancreas	STACAS	-	0.326845	0.408416		Immune cells	STACAS	-	0.365201	0.21171
Pancreas	STACAS	+	0.362923	0.376205		Immune cells	STACAS	+	0.263858	0.173213
Pancreas	ssSTACAS	-	0.328202	0.409891		Immune cells	ssSTACAS	-	0.36289	0.232259
Pancreas	ssSTACAS	+	0.356769	0.385586		Immune cells	ssSTACAS	+	0.239873	0.186144
Pancreas	SeuratRPCA	-	0.369384	0.384349		Immune cells	SeuratRPCA	-	0.336334	0.210138
Pancreas	SeuratRPCA	+	0.346324	0.374853		Immune cells	SeuratRPCA	+	0.289898	0.182779
Pancreas	Unintegrated	-	0.0397891	0.158697		Immune cells	Unintegrated	-	0.0897316	0.0795085
Figure 3C						Figure 3D
Task	Tool	Scaling	CiLISI	celltype_ASW		Task	Tool	Scaling	CiLISI	celltype_ASW
Lung	ComBat	-	0.0851895	0.124478		T cells	ComBat	-	0.0659843	0.0224454
Lung	ComBat	+	0.0775495	0.134322		T cells	ComBat	+	0.0689548	0.0238224
Lung	Scanorama	-	0.111781	0.14583		T cells	Scanorama	-	0.114531	0.0792424
Lung	Scanorama	+	0.174908	0.131342		T cells	Scanorama	+	0.142798	0.0399944
Lung	scANVI	-	0.170814	0.184895		T cells	scANVI	-	0.14099	0.0850394
Lung	scGen	-	0.205511	0.205574		T cells	scGen	-	0.182423	0.105944
Lung	scGen	+	0.18931	0.156229		T cells	scGen	+	0.147834	0.0539247
Lung	scVI	-	0.178118	0.0821513		T cells	scVI	-	0.139362	0.0413647
Lung	FastMNN	-	0.148593	0.191235		T cells	FastMNN	-	0.139781	0.0602611
Lung	FastMNN	+	0.195184	0.0733374		T cells	FastMNN	+	0.17355	-0.0278103
Lung	Harmony	-	0.181503	0.132612		T cells	Harmony	-	0.173158	0.0542201
Lung	Harmony	+	0.179305	0.0730545		T cells	Harmony	+	0.163356	0.0198458
Lung	SeuratCCA	-	0.221733	0.0927809		T cells	SeuratCCA	-	0.203632	-0.0112642
Lung	SeuratCCA	+	0.20712	0.0533428		T cells	SeuratCCA	+	0.172421	0.0119953
Lung	STACAS	-	0.183448	0.200229		T cells	STACAS	-	0.149333	0.089234
Lung	STACAS	+	0.180611	0.179822		T cells	STACAS	+	0.134771	0.0434413
Lung	ssSTACAS	-	0.173501	0.227214		T cells	ssSTACAS	-	0.132525	0.10979
Lung	ssSTACAS	+	0.172754	0.204521		T cells	ssSTACAS	+	0.113342	0.0957993
Lung	SeuratRPCA	-	0.203751	0.18178		T cells	SeuratRPCA	-	0.13273	0.0754696
Lung	SeuratRPCA	+	0.199304	0.181832		T cells	SeuratRPCA	+	0.129625	0.0671523
Lung	Unintegrated	-	0.0610229	0.155391		T cells	Unintegrated	-	0.0321042	0.0900653
Figure 3G
Ranking	Method	Output	Scaling	Pancreas	Lung	Immune cells	T cells
1	ssSTACAS*	embed	unscaled	0.776248	0.746645	0.813617	0.746917
2	scANVI*	embed	unscaled	0.640029	0.750845	0.814898	0.808487
3	ssSTACAS*	embed	scaled	0.779348	0.706539	0.806112	0.668293
4	STACAS	embed	unscaled	0.770693	0.690395	0.770699	0.719617
5	STACAS	embed	scaled	0.881825	0.671923	0.774422	0.611112
6	fastMNN	embed	unscaled	0.598738	0.654903	0.817412	0.739097
7	Scanorama	embed	scaled	0.726691	0.646526	0.833654	0.620973
8	Seurat v4 RPCA	embed	scaled	0.871546	0.71797	0.691289	0.589653
9	scGen*	gene	scaled	0.63307	0.702831	0.792458	0.605068
10	Seurat v4 RPCA	embed	unscaled	0.872273	0.670036	0.650392	0.585503
11	Harmony	embed	unscaled	0.74697	0.569425	0.720009	0.662131
12	scVI	embed	unscaled	0.612437	0.640998	0.716223	0.697315
13	Scanorama	embed	unscaled	0.531838	0.546026	0.709547	0.799552
14	scGen*	gene	unscaled	0.591905	0.652286	0.571715	0.740046
15	Harmony	embed	scaled	0.691357	0.511844	0.74589	0.454061
16	ComBat	gene	scaled	0.649709	0.581151	0.574074	0.567396
17	fastMNN	embed	scaled	0.68754	0.540517	0.647308	0.398417
18	Seurat v4 CCA	embed	unscaled	0.790332	0.492749	0.451086	0.393625
19	Scanorama	gene	unscaled	0.524396	0.473283	0.647817	0.663743
20	ComBat	gene	unscaled	0.561264	0.617266	0.556954	0.539194
21	Seurat v4 CCA	embed	scaled	0.757079	0.39501	0.407821	0.302949
22	Scanorama	gene	scaled	0.592207	0.490906	0.63068	0.385516
23	Unintegrated	gene	unscaled	0.282466	0.464023	0.35767	0.611513

## Sheet: Figure 4
Figure 4A						Figure 4B
Task	Tool	Shuffling	celltype_ASW	CiLISI		Task	Tool	Shuffling	celltype_ASW	CiLISI
Pancreas	scANVI	0	0.239333	0.248779		Pancreas	scANVI	0	0.239333	0.248779
Pancreas	scANVI	0.1	0.237308	0.248287		Pancreas	scANVI	0.1	0.22679	0.246976
Pancreas	scANVI	0.2	0.234589	0.248409		Pancreas	scANVI	0.2	0.234824	0.247649
Pancreas	scANVI	0.5	0.228876	0.249319		Pancreas	scANVI	0.5	0.230817	0.246065
Pancreas	scANVI	1	0.192605	0.247772		Pancreas	scANVI	1	0.188383	0.249077
Pancreas	scGen	0	0.419238	0.415852		Pancreas	scGen	0	0.419238	0.415852
Pancreas	scGen	0.1	0.394173	0.411579		Pancreas	scGen	0.1	0.387742	0.413341
Pancreas	scGen	0.2	0.368412	0.390563		Pancreas	scGen	0.2	0.356833	0.398486
Pancreas	scGen	0.5	0.261102	0.283229		Pancreas	scGen	0.5	0.294771	0.336018
Pancreas	scGen	1	0.242585	0.171758		Pancreas	scGen	1	0.24922	0.162693
Pancreas	scVi	0	0.168836	0.248531		Pancreas	scVi	0	0.168836	0.248531
Pancreas	ssSTACAS	0	0.423028	0.335014		Pancreas	ssSTACAS	0	0.423028	0.335014
Pancreas	ssSTACAS	0.1	0.419833	0.330978		Pancreas	ssSTACAS	0.1	0.417372	0.3349
Pancreas	ssSTACAS	0.2	0.411732	0.326823		Pancreas	ssSTACAS	0.2	0.415214	0.334395
Pancreas	ssSTACAS	0.5	0.406025	0.305527		Pancreas	ssSTACAS	0.5	0.41149	0.326815
Pancreas	ssSTACAS	1	0.361772	0.269514		Pancreas	ssSTACAS	1	0.408416	0.326845
Pancreas	STACAS	0	0.408416	0.326845		Pancreas	STACAS	0	0.408416	0.326845
Pancreas	unintegrated	0	0.158697	0.0397891		Pancreas	unintegrated	0	0.158697	0.0397891
Immune cells	scANVI	0	0.219311	0.319144		Immune cells	scANVI	0	0.219311	0.319144
Immune cells	scANVI	0.1	0.21512	0.321211		Immune cells	scANVI	0.1	0.21883	0.316835
Immune cells	scANVI	0.2	0.214555	0.324623		Immune cells	scANVI	0.2	0.218453	0.319009
Immune cells	scANVI	0.5	0.171105	0.332084		Immune cells	scANVI	0.5	0.213156	0.321651
Immune cells	scANVI	1	0.149244	0.328643		Immune cells	scANVI	1	0.146033	0.331345
Immune cells	scGen	0	0.51768	0.325852		Immune cells	scGen	0	0.51768	0.325852
Immune cells	scGen	0.1	0.440084	0.317634		Immune cells	scGen	0.1	0.464079	0.320284
Immune cells	scGen	0.2	0.356551	0.299884		Immune cells	scGen	0.2	0.407622	0.305295
Immune cells	scGen	0.5	0.177372	0.225037		Immune cells	scGen	0.5	0.270303	0.248746
Immune cells	scGen	1	0.126956	0.135535		Immune cells	scGen	1	0.130164	0.125596
Immune cells	scVi	0	0.12863	0.329098		Immune cells	scVi	0	0.12863	0.329098
Immune cells	ssSTACAS	0	0.256054	0.338228		Immune cells	ssSTACAS	0	0.256054	0.338228
Immune cells	ssSTACAS	0.1	0.251219	0.334269		Immune cells	ssSTACAS	0.1	0.245153	0.363439
Immune cells	ssSTACAS	0.2	0.244039	0.334687		Immune cells	ssSTACAS	0.2	0.235698	0.364422
Immune cells	ssSTACAS	0.5	0.223149	0.326543		Immune cells	ssSTACAS	0.5	0.217866	0.364682
Immune cells	ssSTACAS	1	0.201604	0.313111		Immune cells	ssSTACAS	1	0.21171	0.365201
Immune cells	STACAS	0	0.21171	0.365201		Immune cells	STACAS	0	0.21171	0.365201
Immune cells	unintegrated	0	0.0795085	0.0897316		Immune cells	unintegrated	0	0.0795085	0.0897316
Lung	scANVI	0	0.201345	0.168329		Lung	scANVI	0	0.201345	0.168329
Lung	scANVI	0.1	0.188118	0.170735		Lung	scANVI	0.1	0.209365	0.169648
Lung	scANVI	0.2	0.186758	0.169998		Lung	scANVI	0.2	0.197452	0.170144
Lung	scANVI	0.5	0.175465	0.17194		Lung	scANVI	0.5	0.188672	0.170874
Lung	scANVI	1	0.106976	0.172848		Lung	scANVI	1	0.102378	0.175505
Lung	scGen	0	0.433337	0.214899		Lung	scGen	0	0.433337	0.214899
Lung	scGen	0.1	0.344526	0.215819		Lung	scGen	0.1	0.375258	0.214218
Lung	scGen	0.2	0.262333	0.212797		Lung	scGen	0.2	0.328492	0.207663
Lung	scGen	0.5	0.0814045	0.19526		Lung	scGen	0.5	0.209726	0.177014
Lung	scGen	1	0.13412	0.114446		Lung	scGen	1	0.158467	0.0995413
Lung	scVi	0	0.0821513	0.178118		Lung	scVi	0	0.0821513	0.178118
Lung	ssSTACAS	0	0.294024	0.17408		Lung	ssSTACAS	0	0.294024	0.17408
Lung	ssSTACAS	0.1	0.294112	0.169606		Lung	ssSTACAS	0.1	0.249463	0.17776
Lung	ssSTACAS	0.2	0.281963	0.168314		Lung	ssSTACAS	0.2	0.227886	0.178646
Lung	ssSTACAS	0.5	0.256876	0.149549		Lung	ssSTACAS	0.5	0.209498	0.182294
Lung	ssSTACAS	1	0.215935	0.120289		Lung	ssSTACAS	1	0.200229	0.183448
Lung	STACAS	0	0.200229	0.183448		Lung	STACAS	0	0.200229	0.183448
Lung	unintegrated	0	0.155391	0.0610229		Lung	unintegrated	0	0.155391	0.0610229
T cells	scANVI	0	0.0911025	0.139969		T cells	scANVI	0	0.0911025	0.139969
T cells	scANVI	0.1	0.0895715	0.139566		T cells	scANVI	0.1	0.0905885	0.140901
T cells	scANVI	0.2	0.0847959	0.139732		T cells	scANVI	0.2	0.0929285	0.139368
T cells	scANVI	0.5	0.0688668	0.139914		T cells	scANVI	0.5	0.0878751	0.140001
T cells	scANVI	1	0.0401135	0.139679		T cells	scANVI	1	0.0406804	0.140252
T cells	scGen	0	0.197245	0.202413		T cells	scGen	0	0.197245	0.202413
T cells	scGen	0.1	0.163499	0.198781		T cells	scGen	0.1	0.173954	0.201374
T cells	scGen	0.2	0.13306	0.192448		T cells	scGen	0.2	0.151167	0.195762
T cells	scGen	0.5	0.048098	0.162391		T cells	scGen	0.5	0.100307	0.170961
T cells	scGen	1	0.0482836	0.0994116		T cells	scGen	1	0.0487084	0.098863
T cells	scVi	0	0.0413647	0.139362		T cells	scVi	0	0.0413647	0.139362
T cells	ssSTACAS	0	0.13036	0.133889		T cells	ssSTACAS	0	0.13036	0.133889
T cells	ssSTACAS	0.1	0.129943	0.132545		T cells	ssSTACAS	0.1	0.120409	0.143505
T cells	ssSTACAS	0.2	0.124441	0.120009		T cells	ssSTACAS	0.2	0.112409	0.144337
T cells	ssSTACAS	0.5	0.111126	0.104867		T cells	ssSTACAS	0.5	0.0973224	0.146747
T cells	ssSTACAS	1	0.0979533	0.0872334		T cells	ssSTACAS	1	0.089234	0.149333
T cells	STACAS	0	0.089234	0.149333		T cells	STACAS	0	0.089234	0.149333
T cells	unintegrated	0	0.0900653	0.0321042		T cells	unintegrated	0	0.0900653	0.0321042

## Sheet: Figure 5
Figure 5B
Method	CiLISI	celltype_ASW
Uncorrected	0.0728068	0.0427493
STACAS	0.302178	0.0708674
ssSTACAS(1)	0.307927	0.0999461
ssSTACAS(2)	0.311191	0.118371
Harmony	0.320472	0.0445824
Figure 5C
Gene	Subtype	Average scaled expression	Pct. expressed
SELL	MAIT	-0.600631	5.10397
LEF1	MAIT	-0.506013	2.26843
S1PR1	MAIT	-0.399853	11.3422
IL7R	MAIT	1.5	98.6767
TCF7	MAIT	-0.70829	12.4764
CCR7	MAIT	-0.533824	17.7694
LMNA	MAIT	-0.266101	42.344
GZMA	MAIT	0.0725683	73.1569
GZMK	MAIT	0.0330464	56.5217
CCL4	MAIT	0.511618	56.7108
FGFBP2	MAIT	-0.407153	0.189036
FCGR3A	MAIT	-0.413273	0.189036
KLRG1	MAIT	1.18153	40.6427
GNLY	MAIT	-0.75506	11.7202
XCL1	MAIT	-0.519447	3.40265
XCL2	MAIT	-0.535859	3.59168
GNG4	MAIT	-0.466933	0.378072
CRTAM	MAIT	-0.677074	10.2079
TOX	MAIT	-0.640395	13.7996
CXCL13	MAIT	-0.608951	3.78072
PDCD1	MAIT	-0.368878	20.2268
CXCR6	MAIT	0.576467	42.155
GZMB	MAIT	-0.883352	11.7202
PRF1	MAIT	0.227467	60.3025
CTLA4	MAIT	-0.52031	9.4518
LAG3	MAIT	-0.587508	27.5992
HAVCR2	MAIT	-0.513296	3.21361
KLRB1	MAIT	1.5	96.4083
SLC4A10	MAIT	1.5	34.4045
TRAV1-2	MAIT	1.5	44.2344
SELL	TEX	-0.496596	9.89839
LEF1	TEX	-0.471528	2.65487
S1PR1	TEX	-0.901312	2.91708
IL7R	TEX	-0.821374	26.1554
TCF7	TEX	-0.905617	6.71911
CCR7	TEX	-0.789193	9.50508
LMNA	TEX	-0.754801	27.7614
GZMA	TEX	0.864866	70.6981
GZMK	TEX	-0.392599	36.1193
CCL4	TEX	-0.579068	62.2419
FGFBP2	TEX	-0.373121	2.49099
FCGR3A	TEX	-0.368766	1.40937
KLRG1	TEX	-0.942517	4.55588
GNLY	TEX	1.09322	41.2979
XCL1	TEX	-0.387433	12.9794
XCL2	TEX	-0.406307	16.6175
GNG4	TEX	-0.102971	6.85021
CRTAM	TEX	-0.219185	24.3527
TOX	TEX	1.26834	29.5313
CXCL13	TEX	1.19795	60.5703
PDCD1	TEX	1.5	50.7702
CXCR6	TEX	1.5	59.7509
GZMB	TEX	1.5	81.8748
PRF1	TEX	0.756182	72.8614
CTLA4	TEX	1.5	43.6906
LAG3	TEX	1.5	72.3369
HAVCR2	TEX	1.5	40.1508
KLRB1	TEX	-0.335306	25.1393
SLC4A10	TEX	-0.375874	0.0983284
TRAV1-2	TEX	-0.17069	7.21075
SELL	TPEX	-0.370144	16.7038
LEF1	TPEX	-0.425202	4.12027
S1PR1	TPEX	-0.883196	3.34076
IL7R	TPEX	-0.495118	64.2539
TCF7	TPEX	1.16242	50
CCR7	TPEX	0.454848	52.5612
LMNA	TPEX	0.41356	47.8842
GZMA	TPEX	-1.14091	16.4811
GZMK	TPEX	-0.580051	37.0824
CCL4	TPEX	0.0709313	36.3029
FGFBP2	TPEX	-0.37957	2.22717
FCGR3A	TPEX	-0.405924	0.222717
KLRG1	TPEX	-0.855384	6.68151
GNLY	TPEX	-0.716914	13.9198
XCL1	TPEX	1.5	69.0423
XCL2	TPEX	1.5	69.1537
GNG4	TPEX	1.5	34.7439
CRTAM	TPEX	1.5	57.2383
TOX	TPEX	1.05912	31.2918
CXCL13	TPEX	1.5	70.0445
PDCD1	TPEX	0.389269	34.1871
CXCR6	TPEX	-0.444602	20.2673
GZMB	TPEX	-0.136533	19.265
PRF1	TPEX	-0.695273	37.8619
CTLA4	TPEX	0.798736	36.637
LAG3	TPEX	0.0947285	45.2116
HAVCR2	TPEX	-0.249395	7.12695
KLRB1	TPEX	-0.318553	33.4076
SLC4A10	TPEX	-0.379952	0
TRAV1-2	TPEX	0.157477	18.7082
SELL	TEMRA	-0.257232	14.6091
LEF1	TEMRA	-0.4038	3.90947
S1PR1	TEMRA	0.686292	24.6914
IL7R	TEMRA	-0.697588	29.9383
TCF7	TEMRA	-0.898651	6.58436
CCR7	TEMRA	-0.921146	2.77778
LMNA	TEMRA	-0.784876	32.5103
GZMA	TEMRA	0.595931	79.321
GZMK	TEMRA	-0.751136	18.7243
CCL4	TEMRA	1.23227	81.6872
FGFBP2	TEMRA	1.5	68.107
FCGR3A	TEMRA	1.5	47.7366
KLRG1	TEMRA	1.41223	41.5638
GNLY	TEMRA	1.5	61.7284
XCL1	TEMRA	-0.389363	10.9053
XCL2	TEMRA	-0.253294	22.2222
GNG4	TEMRA	-0.475352	0.102881
CRTAM	TEMRA	-0.438044	16.7695
TOX	TEMRA	-0.30058	14.6091
CXCL13	TEMRA	-0.662248	1.95473
PDCD1	TEMRA	-0.670701	15.4321
CXCR6	TEMRA	-0.900113	4.32099
GZMB	TEMRA	1.25349	84.9794
PRF1	TEMRA	1.5	82.6132
CTLA4	TEMRA	-0.927535	3.39506
LAG3	TEMRA	-0.53438	25
HAVCR2	TEMRA	-0.262733	7.30453
KLRB1	TEMRA	-0.100955	36.0082
SLC4A10	TEMRA	-0.379952	0
TRAV1-2	TEMRA	-0.652285	0.720165
SELL	EM	-0.387416	10.9178
LEF1	EM	-0.428541	3.31817
S1PR1	EM	-0.465859	9.17849
IL7R	EM	-0.701448	32.5261
TCF7	EM	-0.46293	14.5571
CCR7	EM	-0.515079	18.2499
LMNA	EM	-0.505243	30.2649
GZMA	EM	1.34329	76.3179
GZMK	EM	1.5	85.7238
CCL4	EM	0.992397	74.3109
FGFBP2	EM	-0.338589	3.74632
FCGR3A	EM	-0.317292	2.51539
KLRG1	EM	0.452702	25.4348
GNLY	EM	-0.74446	5.82018
XCL1	EM	-0.341474	11.4932
XCL2	EM	-0.263459	20.0428
GNG4	EM	-0.433054	0.816163
CRTAM	EM	0.204083	33.2085
TOX	EM	0.70793	21.6751
CXCL13	EM	-0.496476	11.2523
PDCD1	EM	0.234173	26.532
CXCR6	EM	0.193353	30.5191
GZMB	EM	-0.415322	33.4092
PRF1	EM	-0.314849	46.4811
CTLA4	EM	-0.0936308	15.6275
LAG3	EM	0.125873	40.5405
HAVCR2	EM	-0.136758	7.92079
KLRB1	EM	-0.520451	11.6939
SLC4A10	EM	-0.379375	0.0133797
TRAV1-2	EM	-0.461069	3.70618
SELL	CM	-0.129119	17.7143
LEF1	CM	0.000333179	11.1553
S1PR1	CM	0.0788606	18.0621
IL7R	CM	0.298859	82.5839
TCF7	CM	0.331433	29.9627
CCR7	CM	0.405072	41.3913
LMNA	CM	1.5	62.087
GZMA	CM	-0.494321	46.236
GZMK	CM	0.00140201	50.0124
CCL4	CM	-0.660083	41.8137
FGFBP2	CM	-0.361125	2.40994
FCGR3A	CM	-0.365476	1.54037
KLRG1	CM	-0.573497	12.2236
GNLY	CM	0.114873	24.2484
XCL1	CM	-0.138077	22.4348
XCL2	CM	-0.260171	22.3602
GNG4	CM	-0.411116	1.11801
CRTAM	CM	-0.36137	20.0497
TOX	CM	-0.85402	9.04348
CXCL13	CM	-0.564183	8.77019
PDCD1	CM	-0.424562	18.9317
CXCR6	CM	-0.475811	18.0124
GZMB	CM	-0.394754	34.7578
PRF1	CM	-0.610135	37.2919
CTLA4	CM	-0.570084	10.8323
LAG3	CM	-0.403594	30.0621
HAVCR2	CM	-0.538489	2.80745
KLRB1	CM	-0.381837	23.2298
SLC4A10	CM	-0.372672	0.0993789
TRAV1-2	CM	-0.551522	2.65839
SELL	NaiveLike	1.5	65.0061
LEF1	NaiveLike	1.5	44.8967
S1PR1	NaiveLike	1.5	47.6914
IL7R	NaiveLike	0.469388	94.1677
TCF7	NaiveLike	1.48163	55.2248
CCR7	NaiveLike	1.5	75.7594
LMNA	NaiveLike	-0.173088	33.5358
GZMA	NaiveLike	-1.24142	15.4313
GZMK	NaiveLike	-0.481449	33.3536
CCL4	NaiveLike	-1.56807	7.10814
FGFBP2	NaiveLike	-0.40755	0.54678
FCGR3A	NaiveLike	-0.395869	0.789793
KLRG1	NaiveLike	-0.67507	12.2722
GNLY	NaiveLike	-0.645828	7.41191
XCL1	NaiveLike	-0.4752	6.13609
XCL2	NaiveLike	-0.531297	6.13609
GNG4	NaiveLike	-0.359874	2.30863
CRTAM	NaiveLike	-0.671418	10.0851
TOX	NaiveLike	-1.2404	5.52855
CXCL13	NaiveLike	-0.561731	6.25759
PDCD1	NaiveLike	-1.10839	8.80923
CXCR6	NaiveLike	-0.861015	7.35115
GZMB	NaiveLike	-0.963828	4.98177
PRF1	NaiveLike	-1.13411	16.8287
CTLA4	NaiveLike	-0.57555	11.4216
LAG3	NaiveLike	-0.818989	16.2819
HAVCR2	NaiveLike	-0.537196	3.09842
KLRB1	NaiveLike	-0.583228	11.7861
SLC4A10	NaiveLike	-0.379952	0
TRAV1-2	NaiveLike	-0.501821	3.34143

## Sheet: Figure 6
Figure 6B
Gene	Subtype	Average scaled expression	Pct. expressed
SELL	MAIT	-0.50432	7.014
LEF1	MAIT	-0.496149	2.46365
S1PR1	MAIT	-0.0466939	16.182
IL7R	MAIT	1.5	92.2994
TCF7	MAIT	-0.218938	17.0302
CCR7	MAIT	-0.384196	13.4222
LMNA	MAIT	0.494041	41.0878
GZMA	MAIT	-0.250514	66.3705
GZMK	MAIT	0.0630701	58.1045
CCL4	MAIT	-0.433768	50.8481
FGFBP2	MAIT	-0.40248	1.23856
FCGR3A	MAIT	-0.403599	0.875067
KLRG1	MAIT	0.94367	38.5568
GNLY	MAIT	-0.453035	21.0959
XCL1	MAIT	-0.567571	8.05062
XCL2	MAIT	-0.632758	6.23317
GNG4	MAIT	-0.438559	0.390415
CRTAM	MAIT	-0.623123	11.5105
TOX	MAIT	-0.733149	9.57189
CXCL13	MAIT	-0.635184	2.01939
PDCD1	MAIT	-0.552505	16.357
CXCR6	MAIT	0.279512	37.0221
GZMB	MAIT	-0.899453	14.6877
PRF1	MAIT	0.16494	53.0829
CTLA4	MAIT	-0.66196	6.55627
LAG3	MAIT	-0.569765	26.0635
HAVCR2	MAIT	-0.658425	2.07324
KLRB1	MAIT	1.5	92.3802
SLC4A10	MAIT	1.5	25.6327
TRAV1-2	MAIT	1.5	29.8869
SELL	TEX	-0.576928	4.94135
LEF1	TEX	-0.491926	2.40458
S1PR1	TEX	-1.04029	1.8433
IL7R	TEX	-0.908773	24.328
TCF7	TEX	-0.823739	2.12761
CCR7	TEX	-0.684239	3.88699
LMNA	TEX	-0.694466	25.8755
GZMA	TEX	1.5	79.6796
GZMK	TEX	-0.257829	29.9901
CCL4	TEX	0.0615903	70.653
FGFBP2	TEX	-0.395722	1.09633
FCGR3A	TEX	-0.371966	1.3114
KLRG1	TEX	-0.853451	5.17111
GNLY	TEX	0.660203	39.6819
XCL1	TEX	-0.437706	13.1665
XCL2	TEX	-0.439415	14.715
GNG4	TEX	0.0589664	3.59953
CRTAM	TEX	0.0431015	31.7768
TOX	TEX	0.956009	29.1026
CXCL13	TEX	1.19016	62.0345
PDCD1	TEX	1.48029	49.3978
CXCR6	TEX	1.5	56.6451
GZMB	TEX	1.5	80.9543
PRF1	TEX	0.899154	65.8491
CTLA4	TEX	1.49993	47.9081
LAG3	TEX	1.5	61.9023
HAVCR2	TEX	1.5	37.5616
KLRB1	TEX	-0.246452	30.0206
SLC4A10	TEX	-0.375193	0.168908
TRAV1-2	TEX	-0.294399	3.77788
SELL	TPEX	-0.433823	10.0152
LEF1	TPEX	-0.340839	6.54843
S1PR1	TPEX	-0.983947	3.03505
IL7R	TPEX	-0.498722	49.7884
TCF7	TPEX	-0.237467	14.5361
CCR7	TPEX	-0.0274005	19.4209
LMNA	TPEX	0.40107	42.3171
GZMA	TPEX	-0.487133	46.2919
GZMK	TPEX	-0.214797	36.6365
CCL4	TPEX	0.754777	55.8881
FGFBP2	TPEX	-0.402854	1.02015
FCGR3A	TPEX	-0.391696	0.977819
KLRG1	TPEX	-0.808363	6.4807
GNLY	TPEX	-0.619238	13.3932
XCL1	TPEX	1.5	48.2391
XCL2	TPEX	1.5	50.2751
GNG4	TPEX	1.5	14.4429
CRTAM	TPEX	1.5	57.2596
TOX	TPEX	1.39993	34.5369
CXCL13	TPEX	1.5	62.8556
PDCD1	TPEX	1.15825	44.8739
CXCR6	TPEX	0.314208	31.4426
GZMB	TPEX	0.233999	42.9309
PRF1	TPEX	-0.496489	40.1202
CTLA4	TPEX	1.3684	48.0655
LAG3	TPEX	0.584951	45.8728
HAVCR2	TPEX	0.316376	17.4272
KLRB1	TPEX	-0.265063	30.7442
SLC4A10	TPEX	-0.3805	0.0888927
TRAV1-2	TPEX	-0.433542	3.54301
SELL	TEMRA	-0.170684	14.5731
LEF1	TEMRA	-0.396658	4.3268
S1PR1	TEMRA	0.930874	25.719
IL7R	TEMRA	-0.655054	35.6042
TCF7	TEMRA	-0.531734	8.28605
CCR7	TEMRA	-0.736608	1.77005
LMNA	TEMRA	-0.905166	22.9559
GZMA	TEMRA	0.104877	73.0978
GZMK	TEMRA	-0.789402	13.8122
CCL4	TEMRA	0.758491	70.1864
FGFBP2	TEMRA	1.5	73.3363
FCGR3A	TEMRA	1.5	40.8886
KLRG1	TEMRA	1.5	46.0117
GNLY	TEMRA	1.5	71.2374
XCL1	TEMRA	-0.501761	10.8879
XCL2	TEMRA	-0.23499	20.2799
GNG4	TEMRA	-0.486787	0.0806036
CRTAM	TEMRA	-0.562621	14.2346
TOX	TEMRA	-0.472385	11.9841
CXCL13	TEMRA	-0.648413	0.644828
PDCD1	TEMRA	-0.834714	8.56332
CXCR6	TEMRA	-0.954169	2.431
GZMB	TEMRA	0.890805	81.9061
PRF1	TEMRA	1.5	70.5313
CTLA4	TEMRA	-0.799709	1.99897
LAG3	TEMRA	-0.669559	20.1896
HAVCR2	TEMRA	-0.557116	3.41437
KLRB1	TEMRA	-0.146048	32.3672
SLC4A10	TEMRA	-0.381627	0.0515863
TRAV1-2	TEMRA	-0.44402	3.04359
SELL	EM	-0.42185	7.33477
LEF1	EM	-0.468444	2.32762
S1PR1	EM	-0.532187	7.3487
IL7R	EM	-0.689941	30.9777
TCF7	EM	-0.414422	9.34194
CCR7	EM	-0.424227	10.3127
LMNA	EM	-0.0904418	31.0312
GZMA	EM	0.83651	77.7512
GZMK	EM	1.5	83.0608
CCL4	EM	1.05984	74.2946
FGFBP2	EM	-0.317134	3.76311
FCGR3A	EM	-0.30035	2.42829
KLRG1	EM	0.359868	24.5984
GNLY	EM	-0.662142	6.82915
XCL1	EM	-0.339388	12.6565
XCL2	EM	-0.177978	16.6349
GNG4	EM	-0.457199	0.255279
CRTAM	EM	0.237471	33.8491
TOX	EM	0.718238	22.5405
CXCL13	EM	-0.395727	12.3693
PDCD1	EM	0.283026	26.7921
CXCR6	EM	-0.171155	19.7122
GZMB	EM	-0.495445	28.0532
PRF1	EM	-0.251197	41.3929
CTLA4	EM	-0.201251	14.6475
LAG3	EM	0.262453	35.5839
HAVCR2	EM	0.0968631	10.377
KLRB1	EM	-0.548174	9.55048
SLC4A10	EM	-0.38112	0.0503366
TRAV1-2	EM	-0.233398	4.23412
SELL	CM	-0.128678	14.3975
LEF1	CM	-0.0458047	10.6543
S1PR1	CM	-0.00039955	14.5903
IL7R	CM	0.59494	78.5779
TCF7	CM	0.0444031	18.403
CCR7	CM	0.10008	22.0951
LMNA	CM	1.5	50.5326
GZMA	CM	-0.597433	44.5358
GZMK	CM	-0.171379	37.1012
CCL4	CM	-0.352877	49.0162
FGFBP2	CM	-0.364894	2.87871
FCGR3A	CM	-0.377701	1.39574
KLRG1	CM	-0.54662	11.467
GNLY	CM	-0.13805	21.691
XCL1	CM	0.395502	28.467
XCL2	CM	0.00866129	22.8093
GNG4	CM	-0.446359	0.357461
CRTAM	CM	-0.480822	16.2038
TOX	CM	-0.706504	8.5148
CXCL13	CM	-0.568988	5.07202
PDCD1	CM	-0.44471	16.5324
CXCR6	CM	-0.412105	17.328
GZMB	CM	-0.349641	35.268
PRF1	CM	-0.519897	34.6921
CTLA4	CM	-0.474341	10.3893
LAG3	CM	-0.378789	26.8621
HAVCR2	CM	-0.596587	2.81771
KLRB1	CM	-0.382637	21.6202
SLC4A10	CM	-0.36809	0.1948
TRAV1-2	CM	-0.394463	3.48672
SELL	NaiveLike	1.5	56.086
LEF1	NaiveLike	1.5	46.6328
S1PR1	NaiveLike	1.5	36.0682
IL7R	NaiveLike	0.260597	81.0682
TCF7	NaiveLike	1.5	49.176
CCR7	NaiveLike	1.5	61.2386
LMNA	NaiveLike	-1.01129	13.2859
GZMA	NaiveLike	-1.31225	5.96897
GZMK	NaiveLike	-0.779751	11.1699
CCL4	NaiveLike	-1.84805	3.85554
FGFBP2	NaiveLike	-0.383675	2.26094
FCGR3A	NaiveLike	-0.420822	0.310275
KLRG1	NaiveLike	-0.749623	8.21211
GNLY	NaiveLike	-0.769215	3.80214
XCL1	NaiveLike	-0.672808	2.54578
XCL2	NaiveLike	-0.715989	1.64039
GNG4	NaiveLike	-0.455297	0.307731
CRTAM	NaiveLike	-0.729194	6.80061
TOX	NaiveLike	-1.16214	1.92014
CXCL13	NaiveLike	-0.636992	1.13174
PDCD1	NaiveLike	-1.08964	2.59919
CXCR6	NaiveLike	-0.989016	1.21821
GZMB	NaiveLike	-1.06544	1.76246
PRF1	NaiveLike	-1.40884	6.40132
CTLA4	NaiveLike	-0.731071	4.07426
LAG3	NaiveLike	-1.09376	5.04832
HAVCR2	NaiveLike	-0.681182	1.50305
KLRB1	NaiveLike	-0.644441	5.21109
SLC4A10	NaiveLike	-0.381227	0.0712106
TRAV1-2	NaiveLike	-0.459954	3.0646

## Sheet: Figure S1
Figure S1A
Dataset	acinar	activated_stellate	alpha	beta	delta	ductal	endothelial	epsilon	gamma	macrophage	mast	quiescent_stellate	schwann
celseq	0.136609	0.0409483	0.0347715	0.0386184	0.0473934	0.152661	0.0159744	0.03125	0.0257511	0.0126582	0.0238095	0.00518135	0.04
celseq2	0.16417	0.193966	0.153468	0.10674	0.192417	0.120448	0.0670927	0.125	0.157368	0.189873	0.142857	0.0621762	0.16
fluidigmc1	0.0125824	0.0344828	0.0435099	0.0618853	0.0236967	0.0168067	0.0447284	0.03125	0.0257511	0.0126582	0.0714286	0.00518135	0.2
inDrop1	0.0659077	0.109914	0.0429638	0.209163	0.202844	0.0560224	0.415335	0.40625	0.100143	0.177215	0.190476	0.476684	0.2
inDrop2	0.00179748	0.174569	0.123066	0.0889902	0.118483	0.140523	0.0734824	0.0625	0.123033	0.21519	0.214286	0.11399	0.24
inDrop3	0.505093	0.215517	0.205716	0.188774	0.152607	0.175537	0.29393	0.0625	0.0515021	0.177215	0.166667	0.279793	0.04
inDrop4	0.00119832	0.112069	0.0517022	0.118734	0.0957346	0.130719	0.0223642	0.03125	0.0901288	0.126582	0.0238095	0.0259067	0.04
smarter	0	0	0.161296	0.113217	0.0464455	0	0	0	0.121602	0	0	0	0
smartseq2	0.112642	0.118534	0.183506	0.0738786	0.120379	0.207283	0.0670927	0.25	0.304721	0.0886076	0.166667	0.0310881	0.08
Figure S1B
Dataset	CD4+ T cells	CD8+ T cells	CD10+ B cells	CD14+ Monocytes	CD16+ Monocytes	CD20+ B cells	Erythrocytes	Erythroid progenitors	HSPCs	Megakaryocyte progenitors	Monocyte progenitors	Monocyte-derived dendritic cells	NK cells	NKT cells	Plasma cells	Plasmacytoid dendritic cells
10X	0.266733	0.16033	0	0.522598	0.365095	0.538113	0	0	0.0591966	0.0777778	0	0.179842	0.329555	0.384699	0.139535	0.18578
Freytag	0.112433	0.123683	0	0.0697208	0.0250752	0.148625	0	0	0	0.0592593	0	0	0.207498	0.157377	0	0.0252294
Oetjen_A	0.0524021	0.0426019	0.439614	0.0539874	0.0611836	0.0149669	0.123835	0.241901	0.479915	0.266667	0.42757	0.0879447	0.0113339	0.141712	0.255814	0.123853
Oetjen_P	0.0267914	0.292716	0.198068	0.0405676	0.0260782	0.0107901	0.811585	0.537797	0.251586	0.262963	0.254673	0.0592885	0	0.0225865	0.310078	0.0940367
Oetjen_U	0.150032	0.115896	0.362319	0.0592318	0.0782347	0.145144	0.0645806	0.220302	0.209302	0.281481	0.317757	0.0642292	0.0274629	0.0571949	0.294574	0.087156
Sun_sample1_CS	0.0957225	0	0	0.0342434	0.0240722	0.020536	0	0	0	0.0222222	0	0.0247036	0.0431561	0.0859745	0	0
Sun_sample2_KC	0.105531	0.0348145	0	0.0805183	0.119358	0.0497738	0	0	0	0.0296296	0	0	0.0832607	0.0193078	0	0.016055
Sun_sample3_TB	0.0955408	0.162162	0	0.0573808	0.0912738	0.0281935	0	0	0	0	0	0.0355731	0.0954664	0.0659381	0	0.0389908
Sun_sample4_TC	0.0948143	0.0677966	0	0.0593861	0.0371113	0.0438566	0	0	0	0	0	0.020751	0.202267	0.0652095	0	0.0366972
Villani	0	0	0	0.0223662	0.172518	0	0	0	0	0	0	0.527668	0	0	0	0.392202
Figure S1C
Dataset	B cell	Basal 1	Basal 2	Ciliated	Dendritic cell	Endothelium	Fibroblast	Ionocytes	Lymphatic	Macrophage	Mast cell	Neutrophil_CD14_high	Neutrophils_IL1R2	Secretory	T/NK cell	Type 1	Type 2
1	0.00665188	0	0	0	0.012436	0.158907	0.00682128	0	0	0.013481	0	0.00369004	0.927966	0.000813339	0.0790206	0	0.00629958
2	0.00813008	0	0.00130208	0.0206022	0.168252	0	0.0627558	0	0	0.00200214	0.0674916	0.754613	0.00211864	0.00122001	0.116305	0	0.0272982
3	0.00221729	0	0	0.00380349	0.0716898	0	0.0341064	0	0	0.00106781	0.110236	0.00799508	0.0233051	0	0.0328325	0	0.0314979
4	0.00295639	0	0.000651042	0.00253566	0.109729	0.048583	0.289222	0	0.222874	0.243994	0	0.00430504	0	0.00203335	0.00222593	0	0.331078
5	0.0169993	0.0010142	0.000325521	0.0180666	0.133138	0.102227	0.189632	0	0.199413	0.147491	0.056243	0.0541205	0.0317797	0.000813339	0.105732	0	0.0830611
6	0.0014782	0	0	0	0.362107	0.0121457	0.0695771	0	0	0.204618	0.0213723	0.172817	0.0127119	0	0.00445186	0	0.191787
A1	0.00369549	0.268763	0.11556	0.154675	0.0234089	0.0364372	0.00682128	0.0652174	0	0.000133476	0	0.000615006	0	0.157788	0.000556483	0	0
A2	0.00221729	0.245943	0.114909	0.109667	0.0212143	0.00809717	0.0095498	0.456522	0	0.000133476	0.00224972	0.000615006	0.00211864	0.0801139	0	0	0
A3	0.000739098	0.131846	0.0651042	0.154358	0.00365764	0.0263158	0.00409277	0.195652	0.00293255	0.000133476	0	0.000615006	0	0.0943473	0	0	0
A4	0.000739098	0.110548	0.0511068	0.0618067	0.0146306	0.00910931	0.00682128	0.217391	0	0	0	0	0	0.0366002	0	0	0
A5	0.0192166	0.00659229	0.476888	0.140095	0.0694952	0.109312	0.0272851	0.0434783	0.00293255	0.00226909	0	0	0	0.0874339	0.00111297	0	0
A6	0.0110865	0.235294	0.174154	0.197147	0.0102414	0.124494	0.0150068	0.0217391	0	0.000533903	0	0.000615006	0	0.251728	0.000556483	0	0
B1	0.00443459	0	0	0.0256735	0	0.0404858	0.0341064	0	0.129032	0.0808863	0.0449944	0	0	0.0284669	0.152476	0.483491	0.174755
B2	0.0118256	0	0	0.066878	0	0.0769231	0.0436562	0	0.369501	0.172584	0.101237	0	0	0.228955	0.108514	0.195755	0.14279
B3	0.0125647	0	0	0.0431062	0	0.163968	0.169168	0	0.0645161	0.121596	0.182227	0	0	0.0276535	0.105175	0.20283	0.0079328
B4	0.895048	0	0	0.00158479	0	0.082996	0.0313779	0	0.00879765	0.00907635	0.413948	0	0	0.00203335	0.291041	0.117925	0.00349977
Figure S1D
Dataset	CD4_NaiveLike	CD8_EarlyActiv	CD8_EffectorMemory	CD8_NaiveLike	CD8_Tex	CD8_Tpex	Tfh	Th1	Treg
Carmona	0.0119284	0.59019	0.704225	0.632723	0.182039	0.282401	0.00191755	0.0302297	0.00671835
Ekiz	0.00795229	0.0427215	0.0310688	0.0110527	0.102427	0.0354707	0.000958773	0.0380895	0.027907
Magen_dLN	0.0258449	0	0	0	0	0	0.784276	0.0423216	0.025323
Magen_TILs	0	0.00158228	0.0041425	0	0.00291262	0.0450205	0.0162991	0.288392	0.122481
MC38_dLN	0.908549	0.235759	0.026512	0.309476	0.00582524	0.0354707	0.196548	0.371221	0.130749
Singer	0	0.0411392	0.0368683	0.014133	0.0781553	0.0723056	0	0.00120919	0.000516796
Xiong	0.0457256	0.0886076	0.197183	0.0326146	0.628641	0.529332	0	0.228537	0.686305
Figure S1E
Dataset	CD8.NaiveLike	CD8.CM	CD8.EM	CD8.TEMRA	CD8.TPEX	CD8.TEX	CD8.MAIT
BT37.2	0.182692	0.237179	0.456731	0.036859	0.0192308	0.0641026	0.00320513
BT5.1	0.0546559	0.184211	0.518219	0.00607287	0.0161943	0.202429	0.0182186
ET1	0.00998185	0.118875	0.530853	0.0136116	0.0744102	0.252269	0
HT2.2	0.0944822	0.331066	0.289494	0.000755858	0.0619803	0.216931	0.00529101
HT3.3	0.0285714	0.313665	0.281366	0	0.144099	0.231056	0.00124224
LT21.1	0.0724324	0.198919	0.48	0.0616216	0.0162162	0.0821622	0.0886486
LT21.2	0.0758197	0.19877	0.453893	0.0635246	0.0194672	0.0840164	0.104508
LT21.3	0.0478326	0.164425	0.576981	0.0612855	0.00896861	0.0852018	0.0553064
LT21.4	0.0430939	0.18011	0.480663	0.0740331	0.0165746	0.0994475	0.106077
LT26.2	0.120968	0.147177	0.5625	0.0685484	0.0100806	0.0866935	0.00403226
LT26.3	0.0449827	0.137255	0.387543	0.0807382	0.0149942	0.241061	0.0934256
LT35.2	0.148633	0.27824	0.428062	0.0214031	0.00118906	0.108205	0.0142687
LT39	0.0468986	0.316188	0.375189	0.204236	0.0136157	0.0196672	0.0242057
LT40	0.069735	0.301255	0.277545	0.319386	0.0027894	0.0251046	0.0041841
LT5	0.143307	0.162205	0.324409	0.108661	0.0173228	0.218898	0.0251969
LT58.2	0.125395	0.408851	0.340358	0.056902	0.00316122	0.056902	0.00842993
MT3	0.21102	0.192849	0.270809	0.0134818	0.0533411	0.250293	0.00820633
RT10.1	0.0188679	0.116981	0.638994	0.0465409	0.0100629	0.12956	0.0389937
SCT1.2	0.0518135	0.0839378	0.292228	0.00207254	0.204145	0.361658	0.00414508
SCT1.3	0.12809	0.161798	0.450187	0.02397	0.0651685	0.167041	0.00374532

## Sheet: Figure S3
Figure S3A									Figure S3B
Ranking	Method	Output	Scaling	Pancreas	Lung	Immune	T cells		Ranking	Method	Output	Scaling	Pancreas	Lung	Immune (hum)	T cells
1	ssSTACAS*	embed	scaled	0.776999	0.697524	0.838728	0.705129		1	ssSTACAS*	embed	unscaled	0.885903	0.841644	0.802366	0.825727
2	scANVI*	embed	unscaled	0.67477	0.791831	0.821004	0.793048		2	ssSTACAS*	embed	scaled	0.940968	0.789522	0.668306	0.734884
3	ssSTACAS*	embed	unscaled	0.734805	0.690587	0.83561	0.735112		3	STACAS	embed	unscaled	0.879033	0.759956	0.724648	0.777483
4	Seurat v4 RPCA	embed	scaled	0.853768	0.659984	0.731721	0.623191		4	scGen*	gene	unscaled	0.759298	0.717989	0.863736	0.84925
5	STACAS	embed	unscaled	0.733764	0.646321	0.795261	0.723073		5	Seurat v4 RPCA	embed	unscaled	0.883335	0.767175	0.745092	0.66958
6	STACAS	embed	scaled	0.873448	0.643573	0.793192	0.566391		6	Seurat v4 RPCA	embed	scaled	0.850532	0.75033	0.726945	0.63921
7	scGen*	gene	scaled	0.687695	0.675156	0.794995	0.603924		7	STACAS	embed	scaled	0.944339	0.738348	0.659643	0.559068
8	Seurat v4 RPCA	embed	unscaled	0.768837	0.644377	0.685832	0.605141		8	scGen*	gene	scaled	0.825992	0.593678	0.755565	0.618581
9	fastMNN	embed	unscaled	0.611011	0.583323	0.79952	0.747483		9	scANVI*	embed	unscaled	0.481285	0.653699	0.662202	0.686085
10	scVI	embed	unscaled	0.643594	0.627072	0.711366	0.691307		10	fastMNN	embed	unscaled	0.600573	0.597659	0.601028	0.680353
11	Scanorama	embed	scaled	0.736632	0.589909	0.791527	0.571017		11	Harmony	embed	unscaled	0.820293	0.52422	0.557404	0.656784
12	Harmony	embed	unscaled	0.781702	0.497883	0.694205	0.57867		12	Seurat v4 CCA	embed	unscaled	0.969841	0.538002	0.432171	0.474974
13	Scanorama	embed	unscaled	0.58155	0.482543	0.636247	0.776771		13	Scanorama	gene	unscaled	0.569596	0.317053	0.547566	0.727235
14	scGen*	gene	unscaled	0.569311	0.59373	0.556687	0.66715		14	Seurat v4 CCA	embed	scaled	0.970473	0.34308	0.390948	0.459879
15	Seurat v4 CCA	embed	unscaled	0.759772	0.540518	0.555727	0.398844		15	Harmony	embed	scaled	0.767048	0.401647	0.50352	0.478627
16	Harmony	embed	scaled	0.682824	0.490791	0.702471	0.409667		16	Scanorama	embed	scaled	0.565177	0.48915	0.632461	0.456896
17	ComBat	gene	scaled	0.656535	0.585536	0.542638	0.550678		17	Scanorama	gene	scaled	0.70369	0.416984	0.574178	0.453091
18	Scanorama	gene	unscaled	0.365602	0.433611	0.665154	0.688737		18	Scanorama	embed	unscaled	0.499384	0.364548	0.499366	0.639605
19	ComBat	gene	unscaled	0.561978	0.623834	0.541252	0.535328		19	scVI	embed	unscaled	0.410976	0.29911	0.432873	0.51599
20	Seurat v4 CCA	embed	scaled	0.761008	0.467602	0.415213	0.35936		20	fastMNN	embed	scaled	0.391039	0.302976	0.506789	0.309351
21	fastMNN	embed	scaled	0.613338	0.538851	0.606888	0.336557		21	Unintegrated	gene	unscaled	0.177766	0.317605	0.030726	0.512081
22	Scanorama	gene	scaled	0.644426	0.4964	0.545362	0.367711		22	ComBat	gene	scaled	0.375565	0.299874	0.272729	0.303047
23	Unintegrated	gene	unscaled	0.262893	0.451916	0.328329	0.612186		23	ComBat	gene	unscaled	0.307548	0.276605	0.218342	0.266831
Figure S3C									Figure S3D
Ranking	Method	Output	Scaling	Pancreas	Lung	Immune	T cells		Ranking	Method	Output	Scaling	Pancreas	Lung	Immune (hum)	T cells
1	ssSTACAS*	embed	unscaled	0.776248	0.746645	0.813617	0.746917		1	ssSTACAS*	embed	unscaled	0.870649	0.879952	0.772051	0.798304
2	scANVI*	embed	unscaled	0.640029	0.750845	0.814898	0.808487		2	scGen*	gene	unscaled	0.756374	0.884949	0.810646	0.880252
3	ssSTACAS*	embed	scaled	0.779348	0.706539	0.806112	0.668293		3	STACAS	embed	unscaled	0.866428	0.811588	0.724907	0.742831
4	STACAS	embed	unscaled	0.770693	0.690395	0.770699	0.719617		4	Seurat v4 RPCA	embed	unscaled	0.870803	0.79846	0.688729	0.650673
5	STACAS	embed	scaled	0.881825	0.671923	0.774422	0.611112		5	ssSTACAS*	embed	scaled	0.858773	0.799784	0.522475	0.700078
6	fastMNN	embed	unscaled	0.598738	0.654903	0.817412	0.739097		6	Seurat v4 RPCA	embed	scaled	0.827423	0.787568	0.570433	0.608667
7	Scanorama	embed	scaled	0.726691	0.646526	0.833654	0.620973		7	scGen*	gene	scaled	0.773027	0.674342	0.714601	0.587569
8	Seurat v4 RPCA	embed	scaled	0.871546	0.71797	0.691289	0.589653		8	scANVI*	embed	unscaled	0.457098	0.727231	0.658411	0.708263
9	scGen*	gene	scaled	0.63307	0.702831	0.792458	0.605068		9	STACAS	embed	scaled	0.848674	0.734106	0.518075	0.516554
10	Seurat v4 RPCA	embed	unscaled	0.872273	0.670036	0.650392	0.585503		10	fastMNN	embed	unscaled	0.564344	0.693799	0.568254	0.598997
11	Harmony	embed	unscaled	0.74697	0.569425	0.720009	0.662131		11	Harmony	embed	unscaled	0.738129	0.573413	0.514557	0.638851
12	scVI	embed	unscaled	0.612437	0.640998	0.716223	0.697315		12	Scanorama	gene	unscaled	0.496636	0.490101	0.530449	0.745143
13	Scanorama	embed	unscaled	0.531838	0.546026	0.709547	0.799552		13	Scanorama	embed	scaled	0.507705	0.552616	0.596905	0.517537
14	scGen*	gene	unscaled	0.591905	0.652286	0.571715	0.740046		14	Seurat v4 CCA	embed	unscaled	0.991719	0.536095	0.362772	0.41657
15	Harmony	embed	scaled	0.691357	0.511844	0.74589	0.454061		15	Scanorama	embed	unscaled	0.428194	0.445493	0.499694	0.631009
16	ComBat	gene	scaled	0.649709	0.581151	0.574074	0.567396		16	Seurat v4 CCA	embed	scaled	0.909036	0.363627	0.327773	0.455265
17	fastMNN	embed	scaled	0.68754	0.540517	0.647308	0.398417		17	Scanorama	gene	scaled	0.675341	0.478285	0.499221	0.4
18	Seurat v4 CCA	embed	unscaled	0.790332	0.492749	0.451086	0.393625		18	Harmony	embed	scaled	0.690261	0.362421	0.449424	0.471225
19	Scanorama	gene	unscaled	0.524396	0.473283	0.647817	0.663743		19	scVI	embed	unscaled	0.341935	0.390857	0.483335	0.516663
20	ComBat	gene	unscaled	0.561264	0.617266	0.556954	0.539194		20	fastMNN	embed	scaled	0.4	0.402919	0.483832	0.285798
21	Seurat v4 CCA	embed	scaled	0.757079	0.39501	0.407821	0.302949		21	Unintegrated	gene	unscaled	0.0871819	0.352151	0.0959988	0.514922
22	Scanorama	gene	scaled	0.592207	0.490906	0.63068	0.385516		22	ComBat	gene	scaled	0.333859	0.320579	0.297847	0.301961
23	Unintegrated	gene	unscaled	0.282466	0.464023	0.35767	0.611513		23	ComBat	gene	unscaled	0.229147	0.305627	0.247961	0.290156

## Sheet: Figure S4
Figure S4A						Figure S4B
Task	Tool	Scaling	CiLISI	celltype_ASW		Task	Tool	Scaling	CiLISI	celltype_ASW
Pancreas	ComBat	-	0.102062	0.197983		Immune cells	ComBat	-	0.124733	0.139815
Pancreas	ComBat	+	0.102015	0.255572		Immune cells	ComBat	+	0.131039	0.157638
Pancreas	Scanorama	-	0.15839	0.272347		Immune cells	Scanorama	-	0.20779	0.206488
Pancreas	Scanorama	+	0.288263	0.235235		Immune cells	Scanorama	+	0.355863	0.183311
Pancreas	scANVI	-	0.246875	0.233172		Immune cells	scANVI	-	0.318681	0.213515
Pancreas	scGen	-	0.374408	0.318321		Immune cells	scGen	-	0.292248	0.304631
Pancreas	scGen	+	0.344571	0.346043		Immune cells	scGen	+	0.333935	0.241879
Pancreas	scVI	-	0.248531	0.168836		Immune cells	scVI	-	0.319172	0.124731
Pancreas	FastMNN	-	0.263152	0.281996		Immune cells	FastMNN	-	0.252626	0.223159
Pancreas	FastMNN	+	0.393129	0.110773		Immune cells	FastMNN	+	0.396723	0.114218
Pancreas	Harmony	-	0.351264	0.322694		Immune cells	Harmony	-	0.330394	0.167158
Pancreas	Harmony	+	0.341607	0.30239		Immune cells	Harmony	+	0.33579	0.143638
Pancreas	SeuratCCA	-	0.385814	0.440592		Immune cells	SeuratCCA	-	0.37238	0.0976682
Pancreas	SeuratCCA	+	0.353802	0.415062		Immune cells	SeuratCCA	+	0.389783	0.0729902
Pancreas	STACAS	-	0.326845	0.408416		Immune cells	STACAS	-	0.317679	0.238129
Pancreas	STACAS	+	0.362923	0.376205		Immune cells	STACAS	+	0.309902	0.216948
Pancreas	ssSTACAS	-	0.328202	0.409891		Immune cells	ssSTACAS	-	0.323152	0.265377
Pancreas	ssSTACAS	+	0.356769	0.385586		Immune cells	ssSTACAS	+	0.300426	0.225064
Pancreas	SeuratRPCA	-	0.369384	0.384349		Immune cells	SeuratRPCA	-	0.339687	0.234939
Pancreas	SeuratRPCA	+	0.346324	0.374853		Immune cells	SeuratRPCA	+	0.339894	0.227829
Pancreas	Unintegrated	-	0.0397891	0.158697		Immune cells	Unintegrated	-	0.0900399	0.0848525
Figure S4C						Figure S4D
Task	Tool	Scaling	CiLISI	celltype_ASW		Task	Tool	Scaling	CiLISI	celltype_ASW
Lung	ComBat	-	0.0809799	0.145686		T cells	ComBat	-	0.0635986	0.0254737
Lung	ComBat	+	0.0746756	0.15787		T cells	ComBat	+	0.0639282	0.0346019
Lung	Scanorama	-	0.110057	0.152955		T cells	Scanorama	-	0.102569	0.0986948
Lung	Scanorama	+	0.172728	0.147515		T cells	Scanorama	+	0.122348	0.0401452
Lung	scANVI	-	0.168565	0.204049		T cells	scANVI	-	0.144229	0.0863747
Lung	scGen	-	0.20417	0.198845		T cells	scGen	-	0.180963	0.106955
Lung	scGen	+	0.191513	0.167718		T cells	scGen	+	0.145876	0.0680421
Lung	scVI	-	0.175554	0.083675		T cells	scVI	-	0.143089	0.0432643
Lung	FastMNN	-	0.135844	0.20982		T cells	FastMNN	-	0.15375	0.0793497
Lung	FastMNN	+	0.182022	0.0801897		T cells	FastMNN	+	0.168427	-0.024684
Lung	Harmony	-	0.191321	0.145283		T cells	Harmony	-	0.174805	0.061012
Lung	Harmony	+	0.188277	0.107675		T cells	Harmony	+	0.167883	0.0191974
Lung	SeuratCCA	-	0.242218	0.112454		T cells	SeuratCCA	-	0.208452	-0.00538902
Lung	SeuratCCA	+	0.21698	0.0675994		T cells	SeuratCCA	+	0.146607	0.0267731
Lung	STACAS	-	0.176998	0.232404		T cells	STACAS	-	0.141842	0.111288
Lung	STACAS	+	0.189296	0.216365		T cells	STACAS	+	0.150536	0.0500101
Lung	ssSTACAS	-	0.172004	0.262615		T cells	ssSTACAS	-	0.131504	0.129729
Lung	ssSTACAS	+	0.182963	0.23764		T cells	ssSTACAS	+	0.142432	0.0999804
Lung	SeuratRPCA	-	0.206901	0.21283		T cells	SeuratRPCA	-	0.156825	0.0747853
Lung	SeuratRPCA	+	0.200302	0.212192		T cells	SeuratRPCA	+	0.138104	0.077881
Lung	Unintegrated	-	0.064859	0.170829		T cells	Unintegrated	-	0.0318369	0.107103
Figure S4G
Ranking	Method	Output	Scaling	Pancreas	Lung	Immune	T cells
1	ssSTACAS*	embed	scaled	0.776999	0.697524	0.838728	0.705129
2	scANVI*	embed	unscaled	0.67477	0.791831	0.821004	0.793048
3	ssSTACAS*	embed	unscaled	0.734805	0.690587	0.83561	0.735112
4	Seurat v4 RPCA	embed	scaled	0.853768	0.659984	0.731721	0.623191
5	STACAS	embed	unscaled	0.733764	0.646321	0.795261	0.723073
6	STACAS	embed	scaled	0.873448	0.643573	0.793192	0.566391
7	scGen*	gene	scaled	0.687695	0.675156	0.794995	0.603924
8	Seurat v4 RPCA	embed	unscaled	0.768837	0.644377	0.685832	0.605141
9	fastMNN	embed	unscaled	0.611011	0.583323	0.79952	0.747483
10	scVI	embed	unscaled	0.643594	0.627072	0.711366	0.691307
11	Scanorama	embed	scaled	0.736632	0.589909	0.791527	0.571017
12	Harmony	embed	unscaled	0.781702	0.497883	0.694205	0.57867
13	Scanorama	embed	unscaled	0.58155	0.482543	0.636247	0.776771
14	scGen*	gene	unscaled	0.569311	0.59373	0.556687	0.66715
15	Seurat v4 CCA	embed	unscaled	0.759772	0.540518	0.555727	0.398844
16	Harmony	embed	scaled	0.682824	0.490791	0.702471	0.409667
17	ComBat	gene	scaled	0.656535	0.585536	0.542638	0.550678
18	Scanorama	gene	unscaled	0.365602	0.433611	0.665154	0.688737
19	ComBat	gene	unscaled	0.561978	0.623834	0.541252	0.535328
20	Seurat v4 CCA	embed	scaled	0.761008	0.467602	0.415213	0.35936
21	fastMNN	embed	scaled	0.613338	0.538851	0.606888	0.336557
22	Scanorama	gene	scaled	0.644426	0.4964	0.545362	0.367711
23	Unintegrated	gene	unscaled	0.262893	0.451916	0.328329	0.612186

## Sheet: Figure S5
Figure S5A						Figure S5B
Task	Tool	Scaling	CiLISI	celltype_ASW		Task	Tool	Scaling	CiLISI	celltype_ASW
Pancreas	ComBat	-	0.102062	0.197983		Immune cells	ComBat	-	0.124733	0.139815
Pancreas	ComBat	+	0.102015	0.255572		Immune cells	ComBat	+	0.131039	0.157638
Pancreas	Scanorama	-	0.15839	0.272347		Immune cells	Scanorama	-	0.20779	0.206488
Pancreas	Scanorama	+	0.288263	0.235235		Immune cells	Scanorama	+	0.355863	0.183311
Pancreas	scANVI	-	0.246875	0.233172		Immune cells	scANVI	-	0.318681	0.213515
Pancreas	scGen	-	0.374408	0.318321		Immune cells	scGen	-	0.292248	0.304631
Pancreas	scGen	+	0.344571	0.346043		Immune cells	scGen	+	0.333935	0.241879
Pancreas	scVI	-	0.248531	0.168836		Immune cells	scVI	-	0.319172	0.124731
Pancreas	FastMNN	-	0.263152	0.281996		Immune cells	FastMNN	-	0.252626	0.223159
Pancreas	FastMNN	+	0.393129	0.110773		Immune cells	FastMNN	+	0.396723	0.114218
Pancreas	Harmony	-	0.351264	0.322694		Immune cells	Harmony	-	0.330394	0.167158
Pancreas	Harmony	+	0.341607	0.30239		Immune cells	Harmony	+	0.33579	0.143638
Pancreas	SeuratCCA	-	0.385814	0.440592		Immune cells	SeuratCCA	-	0.37238	0.0976682
Pancreas	SeuratCCA	+	0.353802	0.415062		Immune cells	SeuratCCA	+	0.389783	0.0729902
Pancreas	STACAS	-	0.326845	0.408416		Immune cells	STACAS	-	0.317679	0.238129
Pancreas	STACAS	+	0.362923	0.376205		Immune cells	STACAS	+	0.309902	0.216948
Pancreas	ssSTACAS	-	0.328202	0.409891		Immune cells	ssSTACAS	-	0.323152	0.265377
Pancreas	ssSTACAS	+	0.356769	0.385586		Immune cells	ssSTACAS	+	0.300426	0.225064
Pancreas	SeuratRPCA	-	0.369384	0.384349		Immune cells	SeuratRPCA	-	0.339687	0.234939
Pancreas	SeuratRPCA	+	0.346324	0.374853		Immune cells	SeuratRPCA	+	0.339894	0.227829
Pancreas	Unintegrated	-	0.0397891	0.158697		Immune cells	Unintegrated	-	0.0900399	0.0848525
Figure S5C						Figure S5D
Task	Tool	Scaling	CiLISI	celltype_ASW		Task	Tool	Scaling	CiLISI	celltype_ASW
Lung	ComBat	-	0.0809799	0.145686		T cells	ComBat	-	0.0635986	0.0254737
Lung	ComBat	+	0.0746756	0.15787		T cells	ComBat	+	0.0639282	0.0346019
Lung	Scanorama	-	0.110057	0.152955		T cells	Scanorama	-	0.102569	0.0986948
Lung	Scanorama	+	0.172728	0.147515		T cells	Scanorama	+	0.122348	0.0401452
Lung	scANVI	-	0.168565	0.204049		T cells	scANVI	-	0.144229	0.0863747
Lung	scGen	-	0.20417	0.198845		T cells	scGen	-	0.180963	0.106955
Lung	scGen	+	0.191513	0.167718		T cells	scGen	+	0.145876	0.0680421
Lung	scVI	-	0.175554	0.083675		T cells	scVI	-	0.143089	0.0432643
Lung	FastMNN	-	0.135844	0.20982		T cells	FastMNN	-	0.15375	0.0793497
Lung	FastMNN	+	0.182022	0.0801897		T cells	FastMNN	+	0.168427	-0.024684
Lung	Harmony	-	0.191321	0.145283		T cells	Harmony	-	0.174805	0.061012
Lung	Harmony	+	0.188277	0.107675		T cells	Harmony	+	0.167883	0.0191974
Lung	SeuratCCA	-	0.242218	0.112454		T cells	SeuratCCA	-	0.208452	-0.00538902
Lung	SeuratCCA	+	0.21698	0.0675994		T cells	SeuratCCA	+	0.146607	0.0267731
Lung	STACAS	-	0.176998	0.232404		T cells	STACAS	-	0.141842	0.111288
Lung	STACAS	+	0.189296	0.216365		T cells	STACAS	+	0.150536	0.0500101
Lung	ssSTACAS	-	0.172004	0.262615		T cells	ssSTACAS	-	0.131504	0.129729
Lung	ssSTACAS	+	0.182963	0.23764		T cells	ssSTACAS	+	0.142432	0.0999804
Lung	SeuratRPCA	-	0.206901	0.21283		T cells	SeuratRPCA	-	0.156825	0.0747853
Lung	SeuratRPCA	+	0.200302	0.212192		T cells	SeuratRPCA	+	0.138104	0.077881
Lung	Unintegrated	-	0.064859	0.170829		T cells	Unintegrated	-	0.0318369	0.107103

## Sheet: Figure S6
Figure S6A
Ranking	Method	Output	Scaling	Remove 0	Remove 1	Remove 2	Remove 3	Remove 4	Remove 5	Remove 6	Remove 7
1	ssSTACAS*	embed	unscaled	0.870649	0.904477	0.908639	0.907466	0.911009	0.938001	0.908137	0.922016
2	STACAS	embed	unscaled	0.866428	0.889724	0.892776	0.873893	0.834602	0.851032	0.80428	0.826801
3	ssSTACAS*	embed	scaled	0.858773	0.871755	0.809651	0.830295	0.833458	0.782371	0.814787	0.771931
4	Seurat v4 RPCA	embed	unscaled	0.870803	0.823636	0.862664	0.826355	0.747024	0.679079	0.654049	0.710787
5	scGen*	gene	unscaled	0.756374	0.689616	0.747551	0.731202	0.74875	0.783149	0.806507	0.890682
6	Seurat v4 RPCA	embed	scaled	0.827423	0.775496	0.861182	0.840138	0.737483	0.662215	0.638889	0.708661
7	STACAS	embed	scaled	0.848674	0.833037	0.756819	0.732181	0.712476	0.656515	0.604283	0.744753
8	scGen*	gene	scaled	0.773027	0.692299	0.717156	0.689581	0.665722	0.705708	0.724668	0.71383
9	Harmony	embed	unscaled	0.738129	0.715164	0.709693	0.708988	0.633411	0.616161	0.610092	0.480366
10	fastMNN	embed	unscaled	0.564344	0.548592	0.570306	0.609582	0.587684	0.683152	0.641708	0.574335
11	Seurat v4 CCA	embed	unscaled	0.991719	0.738282	0.680048	0.67563	0.522647	0.418274	0.375783	0.315526
12	Scanorama	gene	unscaled	0.496636	0.472716	0.580784	0.614752	0.498665	0.619773	0.619829	0.608519
13	Scanorama	embed	unscaled	0.428194	0.459089	0.502133	0.54296	0.52162	0.623317	0.637376	0.748187
14	Harmony	embed	scaled	0.690261	0.66692	0.644763	0.62084	0.478071	0.432724	0.396892	0.406057
15	Scanorama	embed	scaled	0.507705	0.511814	0.574467	0.58184	0.535187	0.452561	0.387694	0.491886
16	Seurat v4 CCA	embed	scaled	0.909036	0.646178	0.585796	0.596062	0.467608	0.388807	0.344671	0.375278
17	Scanorama	gene	scaled	0.675341	0.498276	0.529963	0.512849	0.548975	0.431413	0.252175	0.484695
18	scANVI*	embed	unscaled	0.454351	0.447804	0.472378	0.503983	0.487542	0.511777	0.547651	0.522843
19	scVI	embed	unscaled	0.332354	0.356283	0.374751	0.406997	0.390728	0.395515	0.426963	0.384264
20	fastMNN	embed	scaled	0.4	0.4	0.4	0.4	0.4	0.39509	0.387804	0.298306
21	ComBat	gene	scaled	0.333859	0.276059	0.293353	0.308792	0.297287	0.248353	0.240313	0.277343
22	Unintegrated	gene	unscaled	0.0871819	0.117483	0.160796	0.184803	0.208358	0.268332	0.333806	0.433214
23	ComBat	gene	unscaled	0.229147	0.172754	0.21167	0.233469	0.241638	0.237205	0.236464	0.189309
Figure S6B
Ranking	Method	Output	Scaling	Remove 0	Remove 1	Remove 2	Remove 3	Remove 4	Remove 5	Remove 6	Remove 7
1	ssSTACAS*	embed	scaled	0.778385	0.745572	0.783298	0.731992	0.731085	0.735967	0.832404	0.733787
2	Seurat v4 RPCA	embed	unscaled	0.871703	0.707326	0.817501	0.776736	0.682861	0.67551	0.755438	0.707991
3	Seurat v4 RPCA	embed	scaled	0.870066	0.723446	0.76785	0.722505	0.724766	0.646989	0.690709	0.721144
4	ssSTACAS*	embed	unscaled	0.77548	0.749312	0.739326	0.735916	0.61366	0.710752	0.703264	0.748313
5	STACAS	embed	scaled	0.879036	0.662862	0.728892	0.685857	0.626041	0.633653	0.740966	0.750791
6	Scanorama	embed	scaled	0.723806	0.729803	0.707472	0.65937	0.70072	0.647523	0.59946	0.715253
7	scANVI*	embed	unscaled	0.6409	0.676381	0.664771	0.656101	0.700093	0.67736	0.773324	0.680336
8	STACAS	embed	unscaled	0.769702	0.681643	0.711565	0.717534	0.616366	0.55773	0.671361	0.711911
9	scGen*	gene	scaled	0.6327	0.659891	0.721053	0.659593	0.663355	0.660541	0.666742	0.628205
10	scVI	embed	unscaled	0.613332	0.614308	0.645262	0.640388	0.674511	0.636249	0.700897	0.649051
11	Harmony	embed	unscaled	0.744795	0.565426	0.703755	0.645142	0.562156	0.556426	0.644405	0.584613
12	fastMNN	embed	scaled	0.685891	0.658788	0.604222	0.621358	0.650048	0.616603	0.588039	0.53158
13	fastMNN	embed	unscaled	0.599713	0.609052	0.627238	0.602244	0.631014	0.63073	0.658097	0.571873
14	scGen*	gene	unscaled	0.592445	0.58281	0.565256	0.552992	0.611458	0.616787	0.568257	0.659842
15	Scanorama	embed	unscaled	0.533947	0.573756	0.592492	0.580267	0.56284	0.565998	0.621393	0.598354
16	Harmony	embed	scaled	0.689649	0.598958	0.66587	0.552573	0.471078	0.466472	0.528833	0.553225
17	Seurat v4 CCA	embed	unscaled	0.789771	0.636664	0.666554	0.584984	0.470275	0.345733	0.418745	0.40134
18	ComBat	gene	scaled	0.647743	0.504903	0.552582	0.534417	0.539194	0.504831	0.562795	0.509565
19	Scanorama	gene	unscaled	0.526371	0.513589	0.574092	0.496527	0.459837	0.397071	0.548897	0.490578
20	Seurat v4 CCA	embed	scaled	0.755786	0.512564	0.564865	0.465535	0.414212	0.318531	0.389394	0.406893
21	ComBat	gene	unscaled	0.561863	0.524471	0.472143	0.465825	0.530922	0.47047	0.431587	0.376702
22	Scanorama	gene	scaled	0.593866	0.493052	0.523172	0.53008	0.414639	0.400756	0.328517	0.569556
23	Unintegrated	gene	unscaled	0.282972	0.31666	0.31139	0.293581	0.361069	0.376466	0.436841	0.44863

[truncated: 3 more sheets: Figure S7, Figure S8, Figure S9]
